# Supplementary material for: Dabrafenib protects from cisplatin-induced hearing loss in a clinically relevant mouse model
Source: JCI Insight. 2023 Dec 22;8(24):e171140. doi: 10.1172/jci.insight.171140 (PMC10807719; doi:10.1172/jci.insight.171140)
Supplement: Supporting data values [file jciinsight-8-171140-s010.xlsx]

## Sheet: Figure 1B
				Pre-ABR				Post-ABR				Shift
	DOB 9.5.20 L2	Treatment	8 kHz	16 kHz	32 kHz		8 kHz	16 kHz	32 kHz		8 kHz	16 kHz	32 kHz
	7M	Cisplatin	30	20	30		40	50	50		10	30	20				Cisplatin					Dab + Cis
	8M	Cisplatin	40	30	30		50	40	50		10	10	20			8 kHz	16 kHz	32 kHz			8 kHz	16 kHz	32 kHz
	5M	Cisplatin	30	30	30		40	40	30		10	10	0			10	30	20			-10	0	-20
	1M	Dab + Cis	30	30	40		20	30	20		-10	0	-20			10	10	20			0	10	0
	2M	Dab + Cis	40	20	20		40	30	20		0	10	0			10	10	0			10	10	20
	3M	Dab + Cis	20	40	20		30	50	40		10	10	20			10	10	20			30	20	20
	4M	Control	30	20	30		30	20	30		0	0	0			20	10	20			10	0	0
	DOB 9.8.20 L2															20	30	40			0	0	0
	3F	Cisplatin	30	30	30		40	40	50		10	10	20			20	10	30			10	0	10
	4F	Cisplatin	20	30	20		40	40	40		20	10	20			20	10	30			0	10	0
	DOB 9.12.20 L1															30	10	30			0	-10	10
	10M	Cisplatin	20	10	20		40	40	60		20	30	40			10	10	20			10	0	20
	2M	Dab + Cis	20	20	20		50	40	40		30	20	20			10	20	20			0	10	10
	5M	Dab + Cis	20	20	20		30	20	20		10	0	0			20	20	20			0	0	10
	3M	Dab + Cis	30	30	30		30	30	30		0	0	0								20	10	0
	1F	Dab + Cis	20	30	30		30	30	40		10	0	10								0	0	10
	7F	Dab + Cis	20	20	30		20	30	30		0	10	0		Average	15.8333	15	22.5		Average	5.71429	4.28571	6.42857
	DOB 9.15.20 L1														S.E.	2.01578	2.40523	2.91051		S.E.	2.81885	2.09657	3.00042
	3M	Dab + Cis	20	30	20		20	20	30		0	-10	10
	10M	Dab + Cis	20	30	30		30	30	50		10	0	20				Carrier Alone					Dab 12 mg/kg Control
	6M	Dab + Cis	30	20	20		30	30	30		0	10	10			8 kHz	16 kHz	32 kHz				Threshold Shift
	2M	Control	30	20	30		30	30	30		0	10	0			0	0	0			8 kHz	16 kHz	32 kHz
	7M	Control	30	30	30		40	30	30		10	0	0			0	10	0			10	-10	-10
	1M	Control	20	30	30		30	30	30		10	0	0			10	0	0			-10	-10	-10
	11M	Control	30	30	30		20	20	20		-10	-10	-10			10	0	0			0	0	10
	2F	Cisplatin	30	30	30		50	40	60		20	10	30			-10	-10	10			10	0	10
	12F	Cisplatin	30	30	20		50	40	50		20	10	30		Average	2	0	2			20	0	0
	5F	Cisplatin	20	30	30		50	40	60		30	10	30		S.E.	2.41523	2.04124	1.29099			-10	0	20
	DOB 9.23.20 L2																			Average	3.33333	-3.33333	3.33333
	2F	Dab + Cis	30	30	20		30	30	30		0	0	10							SEM	5.41603	2.3094	5.41603
	7F	Dab + Cis	20	20	30		40	30	30		20	10	0
	4F	Dab + Cis	30	40	30		30	40	40		0	0	10
	3F	Cisplatin	30	30	20		40	40	40		10	10	20
	8F	Cisplatin	30	20	40		40	40	60		10	20	20
	4F	Cisplatin	30	20	30		50	40	50		20	20	20
	Cage 1
	1M	Dab Alone	20	30	30		30	20	20		10	-10	-10
	2M	Dab Alone	40	30	40		30	20	30		-10	-10	-10
	3M	Dab Alone	30	30	20		30	30	30		0	0	10
	Cage 2
	1F	Dab Alone	30	30	30		40	30	40		10	0	10
	2F	Dab Alone	20	30	40		40	30	40		20	0	0
	3F	Dab Alone	30	30	20		20	30	40		-10	0	20

## Sheet: Figure 1C
			Weights	Day 1 (Cis)	2	3	4	5	6	7	8	9	10	11	12	13	14	15	16	17	18	19	20
	1	7M	Cisplatin	26.4	26.5	24.5	24.2	22.7	21.8	20.6	19.6	19	18.9	18.1	18.3	18.9	19.2	19.5	19.8	20.7	21.5	21.9	22.5
				0	-0.00378788	0.0719697	0.0833333	0.140152	0.174242	0.219697	0.257576	0.280303	0.284091	0.314394	0.306818	0.284091	0.272727	0.261364	0.25	0.215909	0.185606	0.170455	0.147727
	1	8M	Cisplatin	23.2	23.3	22.2	21.5	20.5	19.6	18.7	17.1	16.3	16.4	16.4	16.6	16.4	17.3	18.1	18.9	20.8	21.3	21.7	22.2
				0	-0.00431034	0.0431034	0.0732759	0.116379	0.155172	0.193966	0.262931	0.297414	0.293103	0.293103	0.284483	0.293103	0.25431	0.219828	0.185345	0.103448	0.0818966	0.0646552	0.0431034
	1	5M	Cisplatin	26.9	27.7	25.9	25.2	24	23	21.5	19.8	19.2	19.8	20.1	20.2	21.1	21.4	22	22.6	22.9	23.2	23.4	23.9
				0	-0.0297398	0.0371747	0.063197	0.107807	0.144981	0.200743	0.263941	0.286245	0.263941	0.252788	0.249071	0.215613	0.204461	0.182156	0.159851	0.148699	0.137546	0.130112	0.111524
	5	1F	Cisplatin	19.9	20.3	19.4	18.2	DEAD
				0	-0.0201005	0.0251256	0.0854271
	5	3F	Cisplatin	21.8	21.5	20.5	19.9	19.1	18	17.7	16.5	15.5	15	14.4	14.6	14.6	14.8	16.2	16.9	17.7	17.9	18.3	18.5
				0	0.0137615	0.059633	0.087156	0.123853	0.174312	0.188073	0.243119	0.288991	0.311927	0.33945	0.330275	0.330275	0.321101	0.256881	0.224771	0.188073	0.178899	0.16055	0.151376
	5	4F	Cisplatin	19.1	19.2	18.1	17.4	16.9	16.1	15.3	14.4	13.8	14.2	14	14.4	14.6	14.7	15.2	15.5	16	16.6	17.3	17.7
				0	-0.0052356	0.052356	0.0890052	0.115183	0.157068	0.198953	0.246073	0.277487	0.256545	0.267016	0.246073	0.235602	0.230366	0.204188	0.188482	0.162304	0.13089	0.0942408	0.0732984
	8	10M	Cisplatin	23.1	22.7	21.4	20.8	20.1	19.3	18.2	16.9	16.8	16.8	16.5	16.8	17.4	18.1	18.7	19.2	19.7	20.6	20.9	21.4
				0	0.017316	0.0735931	0.0995671	0.12987	0.164502	0.212121	0.268398	0.272727	0.272727	0.285714	0.272727	0.246753	0.21645	0.190476	0.168831	0.147186	0.108225	0.0952381	0.0735931
	8	12M	Cisplatin	22.6	22.9	21.3	20.6	19.7	18.6	17.7	DEAD
				0	-0.0132743	0.0575221	0.0884956	0.128319	0.176991	0.216814
	8	11M	Cisplatin	23.2	23.4	21.7	20.3	19.6	18.6	18.2	16.2	DEAD
				0	-0.00862069	0.0646552	0.125	0.155172	0.198276	0.215517	0.301724
	16	2F	Cisplatin	16	16.6	15.4	14	13.3	13.5	13	12.5	11.7	10.7	9.6	9.9	10.3	10.2	10.6	10.9	11.4	11.8	12.4	12.8
				0	-0.0375	0.0375	0.125	0.16875	0.15625	0.1875	0.21875	0.26875	0.33125	0.4	0.38125	0.35625	0.3625	0.3375	0.31875	0.2875	0.2625	0.225	0.2
	16	12F	Cisplatin	17.5	17.5	16.4	15.5	14.6	13.8	13.2	12.7	13.2	13.8	14.4	15	16	16.1	16.8	17.6	17.4	18.1	18.5	18.7
				0	0	0.0628571	0.114286	0.165714	0.211429	0.245714	0.274286	0.245714	0.211429	0.177143	0.142857	0.0857143	0.08	0.04	-0.00571429	0.00571429	-0.0342857	-0.0571429	-0.0685714
	16	5F	Cisplatin	16.1	16.7	15.4	14.7	14.1	13.2	12.6	12.4	13.1	13.2	13.7	14.4	15	15	15	15.4	15.7	16	16.4	16.5
				0	-0.0372671	0.0434783	0.0869565	0.124224	0.180124	0.217391	0.229814	0.186335	0.180124	0.149068	0.10559	0.068323	0.068323	0.068323	0.0434783	0.0248447	0.00621118	-0.0186335	-0.0248447
	18	3F	Cisplatin	20.4	20.8	19.2	18.2	17.3	16.2	16.2	15.3	14.5	13.7	13.5	14.2	15.3	15.6	16.3	16.8	17.7	18.1	18.6	18.4
				0	-0.0196078	0.0588235	0.107843	0.151961	0.205882	0.205882	0.25	0.289216	0.328431	0.338235	0.303922	0.25	0.235294	0.20098	0.176471	0.132353	0.112745	0.0882353	0.0980392
	18	8F	Cisplatin	18.5	18.6	17.7	16.8	16	14.6	13.9	13.1	13.7	13.8	14	14.2	14.8	15.4	15.9	16.3	16.7	17.2	17.4	17.5
				0	-0.00540541	0.0432432	0.0918919	0.135135	0.210811	0.248649	0.291892	0.259459	0.254054	0.243243	0.232432	0.2	0.167568	0.140541	0.118919	0.0972973	0.0702703	0.0594595	0.0540541
	18	4F	Cisplatin	18.6	19	18.2	17.7	16.7	15.5	14.8	14.3	14.7	14.5	15.3	16.1	17.4	17.5	18.1	18.6	18.9	19	19.3	19.5
				0	-0.0215054	0.0215054	0.0483871	0.102151	0.166667	0.204301	0.231183	0.209677	0.22043	0.177419	0.134409	0.0645161	0.0591398	0.0268817	0	-0.016129	-0.0215054	-0.0376344	-0.0483871
			Average	0	1.16852	-5.01694	-9.12548	-13.3191	-17.6908	-21.1094	-25.6899	-26.3527	-26.7338	-26.9798	-24.9159	-21.9187	-20.602	-17.7427	-15.2432	-12.4767	-10.1583	-8.12112	-6.7576
			S.E.	0	0.435168	0.424919	0.564483	0.55604	0.585177	0.496348	0.643637	0.910015	1.24879	2.00599	2.24366	2.64404	2.59828	2.51046	2.63516	2.37078	2.35388	2.30364	2.21004
			Weights	1	2	3	4	5	6	7	8	9	10	11	12	13	14	15	16	17	18	19	20
	2	1M	Dab + Cis	27.2	26.5	25.7	24.2	23.2	21.9	21.4	20.5	21.3	22.8	22.9	23	22.3	21.8	23	23.8	24.7	25.5	25.8	26.2
				0	0.0257353	0.0551471	0.110294	0.147059	0.194853	0.213235	0.246324	0.216912	0.161765	0.158088	0.154412	0.180147	0.198529	0.154412	0.125	0.0919118	0.0625	0.0514706	0.0367647
	2	2M	Dab + Cis	24.5	25	23.9	23.6	22.4	21.3	20.5	20.1	21.3	22	22.9	23.9	24.5	25	25.5	25.7	26.3	26.4	26.7	26.8
				0	-0.0204082	0.0244898	0.0367347	0.0857143	0.130612	0.163265	0.179592	0.130612	0.102041	0.0653061	0.0244898	0	-0.0204082	-0.0408163	-0.0489796	-0.0734694	-0.077551	-0.0897959	-0.0938776
	2	3M	Dab + Cis	25.8	26.1	25.5	23.6	22.4	21.3	21.5	21.3	22.4	23.2	24	24.4	24.9	25	25.5	26.1	26.1	26.8	27.3	27.8
				0	-0.0116279	0.0116279	0.0852713	0.131783	0.174419	0.166667	0.174419	0.131783	0.100775	0.0697674	0.0542636	0.0348837	0.0310078	0.0116279	-0.0116279	-0.0116279	-0.0387597	-0.0581395	-0.0775194
	9	2M	Dab + Cis	22.8	22.6	21.4	20.3	19.6	18.6	17.5	17	17.8	18.1	18.6	19	19.2	19.8	20.2	20.8	21.2	21.4	21.2	21.3
				0	0.00877193	0.0614035	0.109649	0.140351	0.184211	0.232456	0.254386	0.219298	0.20614	0.184211	0.166667	0.157895	0.131579	0.114035	0.0877193	0.0701754	0.0614035	0.0701754	0.0657895
	9	5M	Dab + Cis	22.7	23.3	22.6	21.7	21	19.3	18.7	18.4	18.3	18.3	18.1	18.8	19.7	20.4	21.4	22.1	22.3	22.8	23	23.3
				0	-0.0264317	0.00440529	0.0440529	0.0748899	0.14978	0.176211	0.189427	0.193833	0.193833	0.202643	0.171806	0.132159	0.101322	0.0572687	0.0264317	0.0176211	-0.00440529	-0.0132159	-0.0264317
	9	3M	Dab + Cis	23.7	23.7	22.5	21.6	20.9	19.6	18.9	18.1	19.4	19.8	20.4	21.1	21.3	21.8	22.7	23.3	23.5	23.8	23.8	24
				0	0	0.0506329	0.0886076	0.118143	0.172996	0.202532	0.236287	0.181435	0.164557	0.139241	0.109705	0.101266	0.0801688	0.0421941	0.0168776	0.00843882	-0.00421941	-0.00421941	-0.0126582
	10	1F	Dab + Cis	19.7	29.6	19.2	18.7	17.4	16.4	15.4	14.2	13.9	14.8	16.2	16.6	17.4	18.5	18.7	19.1	19.6	19.9	20.1	20.5
				0	-0.502538	0.0253807	0.0507614	0.116751	0.167513	0.218274	0.279188	0.294416	0.248731	0.177665	0.15736	0.116751	0.0609137	0.0507614	0.0304569	0.00507614	-0.0101523	-0.0203046	-0.0406091
	10	7F	Dab + Cis	19.5	19.3	18.7	18.2	17.2	15.8	15	14.6	15.3	15.8	16.3	17.6	17.9	17.6	17.4	17.8	18.2	18.3	18.6	19
				0	0.0102564	0.0410256	0.0666667	0.117949	0.189744	0.230769	0.251282	0.215385	0.189744	0.164103	0.0974359	0.0820513	0.0974359	0.107692	0.0871795	0.0666667	0.0615385	0.0461538	0.025641
	12	3M	Dab + Cis	22.4	21.3	20.5	19.6	18.7	18.3	18.2	17.8	18.8	19.9	20	20.6	21.1	21.9	22.1	21.7	22.4	23.3	23.1	23.9
				0	0.0491071	0.0848214	0.125	0.165179	0.183036	0.1875	0.205357	0.160714	0.111607	0.107143	0.0803571	0.0580357	0.0223214	0.0133929	0.03125	0	-0.0401786	-0.03125	-0.0669643
	12	10M	Dab + Cis	19.4	19.5	18.6	17.7	17.2	16.2	16.2	16	16.6	17.1	17.4	17.7	18.4	18.8	19.1	19.6	20.5	21.3	21.6	21.3
				0	-0.00515464	0.0412371	0.0876289	0.113402	0.164948	0.164948	0.175258	0.14433	0.118557	0.103093	0.0876289	0.0515464	0.0309278	0.0154639	-0.0103093	-0.056701	-0.0979381	-0.113402	-0.0979381
	12	6M	Dab + Cis	22.4	21.9	21.3	20.9	20.1	19.8	20.1	20.8	21.8	21.9	22.3	23.2	23.3	24.1	24.6	25.2	25.9	26.5	26.8	27.4
				0	0.0223214	0.0491071	0.0669643	0.102679	0.116071	0.102679	0.0714286	0.0267857	0.0223214	0.00446429	-0.0357143	-0.0401786	-0.0758929	-0.0982143	-0.125	-0.15625	-0.183036	-0.196429	-0.223214
	17	2F	Dab + Cis	18.5	18.9	18.3	17.9	16.5	15.4	15.6	15	15.6	16.3	17.3	17.7	18.3	18.5	19.3	19.7	20.5	21.2	21.8	21.8
				0	-0.0216216	0.0108108	0.0324324	0.108108	0.167568	0.156757	0.189189	0.156757	0.118919	0.0648649	0.0432432	0.0108108	0	-0.0432432	-0.0648649	-0.108108	-0.145946	-0.178378	-0.178378
	17	7F	Dab + Cis	18.5	18.5	17.8	16.9	15.7	15	14.4	14.7	15.2	15.8	16.4	16.7	17.4	18.4	18.6	18.9	19.5	19.8	20.1	20.3
				0	0	0.0378378	0.0864865	0.151351	0.189189	0.221622	0.205405	0.178378	0.145946	0.113514	0.0972973	0.0594595	0.00540541	-0.00540541	-0.0216216	-0.0540541	-0.0702703	-0.0864865	-0.0972973
	17	4F	Dab + Cis	19.4	19.6	19.1	18.2	17.3	16.2	15	14.1	14.2	15	15.5	15.9	16.5	16.9	17.4	18.1	18.6	18.7	19	19.3
				0	-0.0103093	0.0154639	0.0618557	0.108247	0.164948	0.226804	0.273196	0.268041	0.226804	0.201031	0.180412	0.149485	0.128866	0.103093	0.0670103	0.0412371	0.0360825	0.0206186	0.00515464
			Average	0	3.44214	-3.66708	-7.51718	-12.0115	-16.7849	-19.0266	-20.9338	-17.9906	-15.0839	-12.5367	-9.92403	-7.81651	-5.6584	-3.44473	-1.35373	1.13631	3.22094	4.30859	5.58242
			S.E.	0	3.78069	0.63081	0.794067	0.694899	0.626958	1.03569	1.49868	1.81415	1.6696	1.6606	1.76068	1.80048	1.99152	1.94392	1.86327	1.97452	2.13237	2.28071	2.24599
	14	2M	Control	22	22.5	21.6	22.7	22.9	23.1	22.2	22.2	22.3	22.8	22.9	22.7	22.9	23.4	23.1	23.2	23.5	23.6	23.8	24
				0	-0.0227273	0.0181818	-0.0318182	-0.0409091	-0.05	-0.00909091	-0.00909091	-0.0136364	-0.0363636	-0.0409091	-0.0318182	-0.0409091	-0.0636364	-0.05	-0.0545455	-0.0681818	-0.0727273	-0.0818182	-0.0909091
	3	4M	Control	25.8	26.1	25.5	24.7	24.9	25.2	25.4	25.2	26	25.9	26.2	26.1	26.3	26.7	26.7	26.5	26.8	26.7	27	27.1
				0	-0.0116279	0.0116279	0.0426357	0.0348837	0.0232558	0.0155039	0.0232558	-0.00775194	-0.00387597	-0.0155039	-0.0116279	-0.0193798	-0.0348837	-0.0348837	-0.0271318	-0.0387597	-0.0348837	-0.0465116	-0.0503876
	15	1M	Control	23	22.4	21.6	22.4	22.9	23.1	22.2	22.8	22.3	22.8	22.9	22.7	22.9	23.7	23.1	23.5	23.5	23.6	23.8	24
				0	0.026087	0.0608696	0.026087	0.00434783	-0.00434783	0.0347826	0.00869565	0.0304348	0.00869565	0.00434783	0.0130435	0.00434783	-0.0304348	-0.00434783	-0.0217391	-0.0217391	-0.026087	-0.0347826	-0.0434783
	15	2M	Control	26	26.1	25.5	24.7	24.7	25.2	25.5	25.2	26	26.1	26.7	26.1	26.3	26.7	26.75	26.5	26.8	26.7	27	27.1
				0	-0.00384615	0.0192308	0.05	0.05	0.0307692	0.0192308	0.0307692	0	-0.00384615	-0.0269231	-0.00384615	-0.0115385	-0.0269231	-0.0288462	-0.0192308	-0.0307692	-0.0269231	-0.0384615	-0.0423077
			Average	0	0.302859	-2.74775	-2.17261	-1.20806	0.00806953	-1.51066	-1.34074	-0.226162	0.884753	1.97471	0.856219	1.68699	3.89695	2.95194	3.06618	3.98625	4.01553	5.03935	5.67707
			S.E.	0	1.20663	1.29985	2.14026	2.31554	2.10989	1.04872	1.01478	1.1313	1.11287	1.10448	1.0746	1.08669	0.967876	1.09661	0.938777	1.16158	1.27442	1.24215	1.33001
		Dab Alone Control (12 mg/kg)
			Weight Percentage	1	2	3	4	5	6	7	8	9	10	11	12	13	14	15	16	17	18	19	20
			C1
			1M	100	101.724	101.293	101.724	100.862	101.724	104.741	102.155	103.879	104.741	106.034	104.741	108.621	109.052	108.19	106.897	109.052	109.052	107.759	109.052
			2M	100	98.7288	100.424	98.3051	99.1525	100.424	103.39	98.7288	102.542	102.966	104.237	102.966	106.78	107.627	105.085	107.203	106.356	105.932	105.508	107.627
			3M	100	100	101.255	101.255	98.7448	100.837	102.51	100	102.51	103.766	104.603	102.929	107.95	107.95	107.113	106.695	109.623	108.368	105.858	107.531
			C2
			1F	100	101.058	102.646	103.704	103.704	102.646	101.587	101.058	103.704	104.233	101.587	100.529	105.82	111.111	106.878	102.116	104.233	106.878	107.407	108.466
			2F	100	100.575	100	100.172	103.621	103.046	103.046	104.195	108.218	109.943	107.644	105.92	113.391	116.839	116.264	111.092	111.667	112.816	112.816	115.69
			3F	100	101.734	96.5318	90.1734	97.1098	99.422	101.734	97.6879	99.422	102.312	102.89	102.89	105.202	106.358	106.936	106.936	109.249	105.78	106.358	112.717
			Ratio
			Weight Percentage
			C1
			1M	0	1.72414	1.2931	1.72414	0.862069	1.72414	4.74138	2.15517	3.87931	4.74138	6.03448	4.74138	8.62069	9.05172	8.18966	6.89655	9.05172	9.05172	7.75862	9.05172
			2M	0	-1.27119	0.423729	-1.69492	-0.847458	0.423729	3.38983	-1.27119	2.54237	2.9661	4.23729	2.9661	6.77966	7.62712	5.08475	7.20339	6.35593	5.9322	5.50847	7.62712
			3M	0	0	1.25523	1.25523	-1.25523	0.83682	2.51046	0	2.51046	3.76569	4.60251	2.92887	7.94979	7.94979	7.11297	6.69456	9.62343	8.3682	5.85774	7.53138
			C2
			1F	0	1.0582	2.6455	3.7037	3.7037	2.6455	1.5873	1.0582	3.7037	4.2328	1.5873	0.529101	5.82011	11.1111	6.87831	2.1164	4.2328	6.87831	7.40741	8.46561
			2F	0	0.574713	0	0.172414	3.62069	3.04598	3.04598	4.1954	8.21839	9.94253	7.64368	5.91954	13.3908	16.8391	16.2644	11.092	11.6667	12.8161	12.8161	15.6897
			3F	0	1.7341	-3.46821	-9.82659	-2.89017	-0.578035	1.7341	-2.31214	-0.578035	2.31214	2.89017	2.89017	5.20231	6.35838	6.93642	6.93642	9.24855	5.78035	6.35838	12.7168
			Average	0	0.636662	0.358226	-0.77767	0.532267	1.34969	2.83484	0.637575	3.37937	4.66011	4.49924	3.32919	7.96056	9.82287	8.41108	6.82321	8.36319	8.13781	7.61779	10.1804
			S.E.	0	0.514344	0.931332	2.13636	1.20859	0.617521	0.523858	1.0562	1.27887	1.22108	0.96731	0.825337	1.3192	1.69486	1.7776	1.27366	1.18065	1.17955	1.20365	1.47697

## Sheet: Figure 1D
Raw Survival
	Day 1	2	3	4	5	6	7	8	9	10	11	12	13	14	15	16	17	18	19	20	21
Carrier	5	5	5	5	5	5	5	5	5	5	5	5	5	5	5	5	5	5	5	5	5
Cisplatin	15	15	15	15	14	14	14	13	12	12	12	12	12	12	12	12	12	12	12	12	12
12 mg/kg Dab	6	6	6	6	6	6	6	6	6	6	6	6	6	6	6	6	6	6	6	6	6
Dab + Cis	14	14	14	14	14	14	14	14	14	14	14	14	14	14	14	14	14	14	14	14	14
% Survival
Carrier	100	100	100	100	100	100	100	100	100	100	100	100	100	100	100	100	100	100	100	100	100
Cisplatin	100	100	100	100	93.3333	93.3333	93.3333	86.6667	80	80	80	80	80	80	80	80	80	80	80	80	80
12 mg/kg Dab	100	100	100	100	100	100	100	100	100	100	100	100	100	100	100	100	100	100	100	100	100
Dab + Cis	100	100	100	100	100	100	100	100	100	100	100	100	100	100	100	100	100	100	100	100	100

## Sheet: Figure 2B
			Pre-ABR				Post-ABR				Shift
Cage 2		8 kHz	16 kHz	32 kHz		8 kHz	16 kHz	32 kHz		8 kHz	16 kHz	32 kHz
1M	Cisplatin	20	30	30		70	50	70		50	20	40				Carrier					Cisplatin
2M	Cisplatin	20	20	20		60	70	80		40	50	60			8 kHz	16 kHz	32 kHz			8 kHz	16 kHz	32 kHz
3M	Cisplatin	20	30	30		60	50	90		40	20	60			0	0	0			50	20	40
4M	Cisplatin	20	30	30		50	60	80		30	30	50			0	0	0			40	50	60
5M	Cisplatin	20	20	30		50	50	50		30	30	20			10	0	0			40	20	60
															-10	-10	0			30	30	50
Cage 3															0	0	0			30	30	20
1F	Cisplatin	20	20	20		60	90	90		40	70	70			0	0	10			40	70	70
2F	Cisplatin	30	30	30		60	90	90		30	60	60			-10	0	0			30	60	60
3F	Cisplatin	20	30	20		70	50	70		50	20	50			10	0	0			50	20	50
4F	Cisplatin	30	20	30		50	90	90		20	70	60			-10	0	0			20	70	60
5F	Cisplatin	20	20	20		40	50	70		20	30	50			0	0	0			20	30	50
															0	0	-10			30	20	70
Cage 4															0	0	-10			40	20	40
1M	Carrier	20	20	20		20	20	20		0	0	0			-10	0	10			50	60	60
2M	Carrier	30	20	20		30	20	20		0	0	0			0	-10	-10			40	20	40
3M	Carrier	20	20	30		30	20	30		10	0	0		Average	-1.42857	-1.42857	-0.714286			10	0	60
4M	Carrier	30	30	30		20	20	30		-10	-10	0		S.E.	1.83881	1.00716	1.70772			20	60	30
5M	Carrier	20	20	30		20	20	30		0	0	0							Average	33.75	36.25	51.25
																			S.E.	3.06821	5.87102	3.76994
Cage 5
1F	Carrier	20	20	20		20	20	30		0	0	10
2F	Carrier	30	20	20		20	20	20		-10	0	0
3F	Carrier	20	20	30		30	20	30		10	0	0
4F	Carrier	30	30	30		20	30	30		-10	0	0				15 Dab					15 Dab + Cis
5F	Carrier	30	30	30		30	30	30		0	0	0			8 kHz	16 kHz	32 kHz			8 kHz	16 kHz	32 kHz
															10	0	-10			0	20	20
Cage 6															0	-10	-20			10	30	30
1F	Cisplatin	20	20	20		50	40	90		30	20	70			0	0	-10			20	20	40
2F	Cisplatin	20	30	20		60	50	60		40	20	40			0	0	0			10	20	40
3F	Cisplatin	20	30	20		70	90	80		50	60	60			0	-10	-10			10	0	20
4F	Carrier	20	20	30		20	20	20		0	0	-10			-10	10	0			30	10	20
5F	Carrier	20	20	30		20	20	20		0	0	-10			20	10	20			10	10	60
															-20	0	0			-20	0	20
Cage 7															0	-10	0			0	10	-10
1F	15 dab	20	30	30		30	30	20		10	0	-10			-10	-10	-10			10	0	10
2F	15 dab	40	40	50		40	30	30		0	-10	-20			-10	-10	-10			10	0	20
3F	15 dab	30	30	30		30	30	20		0	0	-10			-30	-10	0			0	30	-10
4F	15 dab	40	30	30		40	30	30		0	0	0			-10	0	-10			20	10	30
5F	15 dab	30	40	30		30	30	20		0	-10	-10			0	10	0			10	10	40
														Average	-5.71429	-2.14286	-4.28571			20	20	40
Cage 8														S.E.	3.3906	2.22375	2.60047		Average	9.33333	12.6667	24.6667
1M	Cisplatin	30	30	30		70	50	70		40	20	40							S.E.	3.10803	2.76026	5.03728
2M	Cisplatin	30	40	30		40	40	90		10	0	60
3M	Cisplatin	30	10	30		50	70	60		20	60	30
4M	Carrier	30	20	20		20	20	30		-10	0	10
5M	Carrier	20	30	30		20	20	20		0	-10	-10				3 Dab					3 Dab + Cis
															8 kHz	16 kHz	32 kHz			8 kHz	16 kHz	32 kHz
Cage 10															10	0	0			30	20	30
1M	15 dab	40	30	30		30	40	30		-10	10	0			0	10	0			40	0	20
2M	15 dab	30	30	20		50	40	40		20	10	20			-10	0	0			0	20	20
4M	15 dab + cisplatin	30	20	20		30	40	40		0	20	20			0	0	0			10	20	10
5M	15 dab + cisplatin	30	20	30		40	50	60		10	30	30			0	0	-20			20	10	10
															-10	0	-10			20	10	40
Cage 11															0	0	0			40	0	20
1M	15 dab	40	30	20		20	30	20		-20	0	0			0	0	-10			0	10	20
2M	15 dab	30	40	30		30	30	30		0	-10	0			-10	-10	-10			10	0	60
3M	15 dab	30	30	40		20	20	30		-10	-10	-10			0	10	0			10	10	0
4M	15 dab	30	30	20		20	20	10		-10	-10	-10			0	-10	0			10	20	-20
5M	15 dab	40	30	20		10	20	20		-30	-10	0			0	-10	-10			-10	10	20
															0	0	10			30	20	20
Cage 12															0	0	-10			10	10	20
1M	15 dab + cisplatin	20	30	30		40	50	70		20	20	40		Average	-1.42857	-0.714286	-4.28571			-10	10	-10
2M	15 dab + cisplatin	30	20	30		40	40	70		10	20	40		S.E.	1.4825	1.70772	2.09657		Average	14	11.3333	17.3333
3M	15 dab + cisplatin	40	40	20		50	40	40		10	0	20							S.E.	4.26184	1.98635	5.09769
4M	15 dab + cisplatin	20	30	40		50	40	60		30	10	20
5M	15 dab + cisplatin	30	20	20		40	30	80		10	10	60
Cage 13
1F	15 dab + cisplatin	40	30	20		20	30	40		-20	0	20
2F	15 dab + cisplatin	30	20	50		30	30	40		0	10	-10
3F	15 dab + cisplatin	30	40	40		40	40	50		10	0	10
4F	15 dab + cisplatin	30	30	40		40	30	60		10	0	20
5F	15 dab + cisplatin	40	20	30		40	50	20		0	30	-10
Cage 14
1M	3 dab	20	30	30		30	30	30		10	0	0
2M	3 dab	20	20	20		20	30	20		0	10	0
3M	3 dab + cisplatin	20	30	20		50	50	50		30	20	30
5M	3 dab + cisplatin	30	40	30		70	40	50		40	0	20
Cage 15
1F	3 dab + cisplatin	30	20	30		30	40	50		0	20	20
2F	3 dab + cisplatin	30	30	30		40	50	40		10	20	10
3F	3 dab + cisplatin	40	30	40		60	40	50		20	10	10
4F	3 dab + cisplatin	30	30	30		50	40	70		20	10	40
5F	3 dab + cisplatin	30	30	30		70	30	50		40	0	20
Cage 16
1F	3 dab	30	30	30		20	30	30		-10	0	0
2F	3 dab	30	20	20		30	20	20		0	0	0
3F	3 dab + cisplatin	40	30	40		40	40	60		0	10	20
4F	3 dab + cisplatin	30	30	30		40	30	90		10	0	60
5F	3 dab + cisplatin	30	30	50		40	40	50		10	10	0
Cage 17
1F	15 dab + cisplatin	30	30	40		50	40	70		20	10	30
2F	15 dab + cisplatin	30	30	20		40	40	60		10	10	40
3F	15 dab + cisplatin	40	40	40		60	60	80		20	20	40
4F	15 dab	30	30	40		20	30	30		-10	0	-10
5F	15 dab	20	20	30		20	30	30		0	10	0
Cage 18
1M	3 dab	20	30	40		20	30	20		0	0	-20
2M	3 dab	30	20	40		20	20	30		-10	0	-10
3M	3 dab	20	20	20		20	20	20		0	0	0
4M	3 dab	30	20	30		30	20	20		0	0	-10
5M	3 dab	30	30	30		20	20	20		-10	-10	-10
Cage 19
1F	3 dab	30	20	20		30	30	20		0	10	0
2F	3 dab	30	30	40		30	20	40		0	-10	0
3F	3 dab	30	30	40		30	20	30		0	-10	-10
4F	3 dab	30	20	20		30	20	30		0	0	10
5F	3 dab	30	30	30		30	30	20		0	0	-10
Cage 20
1M	3 dab + cisplatin	40	30	50		50	50	30		10	20	-20
2M	3 dab + cisplatin	40	20	40		30	30	60		-10	10	20
3M	3 dab + cisplatin	40	30	30		70	50	50		30	20	20
4M	3 dab + cisplatin	30	30	20		40	40	40		10	10	20
5M	3 dab + cisplatin	50	30	40		40	40	30		-10	10	-10
Cage 9
1M	0.6 dab + Cis	30	30	20		60	40	70		30	10	50		Dab 0.6 Ratio to Cycle 1
2M	0.6 dab + Cis	20	30	30		50	80	90		30	50	60		8 kHz	16 kHz	32 kHz
3M	0.6 dab + Cis	20	40	30		70	60	50		50	20	20		23.7	7.25	44.7
4M	0.6 dab + Cis	30	30	50		40	30	50		10	0	0		23.7	36.25	53.64
5M	0.6 dab + Cis	30	30	30		70	40	50		40	10	20		39.5	14.5	17.88
														7.9	0	0
Cage 12														31.6	7.25	17.88
1F	0.6 dab + Cis	30	30	20		70	60	80		40	30	60		31.6	21.75	53.64
2F	0.6 dab + Cis	30	20	20		50	60	50		20	40	30		15.8	29	26.82
3F	0.6 dab + Cis	30	30	30		60	60	60		30	30	30		23.7	21.75	26.82
4F	0.6 dab + Cis	30	20	30		60	70	50		30	50	20		23.7	36.25	17.88
5F	0.6 dab + Cis	30	30	30		40	80	70		10	50	40		7.9	36.25	35.76
														23.7	36.25	44.7
Cage 13														47.4	43.5	53.64
1M	0.6 dab + Cis	30	30	30										0	7.25	8.94
2M	0.6 dab + Cis	30	30	30		60	80	80		30	50	50		7.9	7.25	35.76
3M	0.6 dab + Cis	30	30	30		90	90	90		60	60	60	Average	22.0071	21.75	31.29
													S.E.	3.53091	3.87529	4.66235
Cage 14
4F	0.6 dab + Cis	40	30	30		40	40	40		0	10	10
5F	0.6 dab + Cis	30	30	30		40	40	70		10	10	40
To normal 0.6 dab + cis														Average
	8 kHz	60	30	50	10	30	60	60	50	50	50	20		42.7273
Cisplatin	16 kHz	50	60	50	40	70	30	60	60	60	10	60		50
	32 kHz	50	50	70	30	50	60	50	70	70	70	60		57.2727

## Sheet: Figure 2C
Cage 2	Treatment	90 dB	80 dB	70 dB	60 dB	50 dB	40 dB	30 dB	20 dB	10 dB
1M	Cisplatin	25.19	20.98	14.15	7.39	0.97	2	1.42	1.08	3.08
2M	Cisplatin	17.67	2.49	3.71	2.07	1.81	0.83	0.64	3.39	0.93
3M	Cisplatin	25.65	18.1	11.37	5.24	4.4	3.12	1.89	1.98	1.66
4M	Cisplatin	17.99	8.39	3.72	4.27	1.03	1.73	2.65	1.68	1.35
5M	Cisplatin	31.13	27.41	12.03	11.1	2.19	4.98	3.09	1.72	3.42
Cage 3
1F	Cisplatin	18.94	4.05	1.68	1.64	1.17	2.22	2.78	2.32	2.08
2F	Cisplatin	13.57	4.39	3.85	1.79	2.64	2.89	4.21	5.15	2.64
3F	Cisplatin	26.71	17.02	11.03	6.07	3.55	3.02	1.76	2.56	1.43
4F	Cisplatin	13.53	6.65	3.86	2.47	4.12	1.78	2.18	2.54	1.47
5F	Cisplatin	18.77	10.23	9.94	5.89	2.49	2.49	3	1.41	1.28
Cage 4
1M	Carrier
2M	Carrier	44.33	40.59	20.69	24.55	1.81	8.23	11.14	5.39	2.71
3M	Carrier	26.18	20.71	26.5	13.13	10.15	8.57	6.94	5.33	1.02
4M	Carrier	34.43	14.44	14.74	14.9	15.87	7.01	5.2	3.21	2.18
5M	Carrier	37.79	49.97	26.87	15.47	15.07	8.27	8.44	0.99	2.41
Cage 5
1F	Carrier	35.23	32.8	23.78	17.33	4.68	3.16	1.2	1.68	1.53
2F	Carrier	21.14	28.82	16.81	8.81	9.97	3.28	1.74	1.21	2.79
3F	Carrier	34.86	34.51	22.55	8.68	5.32	0.8	2.4	1.54	0.63
4F	Carrier	27.25	28.63	20.84	14.3	7.71	3.73	2.01	1.09	2.1
5F	Carrier	23.08	23.41	15.54	15.55	4.33	6.73	3.44	1.84	2.1
Cage 6
1F	Cisplatin	34.34	16.68	13.93	8.87	5.1	2.36	1.43	1.58	1.14
2F	Cisplatin	30.1	24.6	11.65	3.72	3.79	2.38	3.57	2.41	2.59
3F	Cisplatin	18.98	1.76	4.55	6.24	2.55	1.96	1.55	2.02	2.82
4F	Carrier	23.3	22.29	16.9	7.7	6.43	8.43	1.34	1.14	2.34
5F	Carrier	31.98	34.05	27.65	19.06	11.37	5.76	10.85	1.4	2.81
Cage 7
1F	15 dab	52.37	45.56	19.78	17.71	15.83	16.82	5.38	12.26	9.24
2F	15 dab	24.1	24.08	19.53	8.57	3.18	2.64	1.17	1.42	0.78
3F	15 dab	34.1	31.2	21.6	8.81	4.98	3.55	4.33	1.96	2.52
4F	15 dab	21.54	21.85	19.25	9.13	11.52	6.13	2.85	2.1	2.15
5F	15 dab	15.51	8.86	9.86	3.84	4.83	1.98	1.02	0.99	1.41
Cage 8
1M	Cisplatin	23.74	13.97	13.08	11.14	7.14	2.62	6.6	2.09	2.69
2M	Cisplatin	13.63	7.55	8.23	4.32	3.39	2.67	1.42	2.14	1.09
3M	Cisplatin	14.88	4.44	4.2	1.81	2.15	2.71	2.21	2	2.64
4M	Carrier	35.06	27.46	18.8	8.13	5.84	7.36	5.56	3.61	1.88
5M	Carrier	18.05	17.21	12.61	5.31	4.01	2.73	1.52	0.98	1.5
Cage 10
1M	15 dab	22.32	30.17	32.17	21.65	21.38	5.85	1.99	2.48	1.73
2M	15 dab	15.15	20.32	18.86	23.72	11.89	3.41	6.49	4.25	3.16
4M	15 dab + cisplatin	31.87	20	13.39	12.51	7.83	4.33	0.58	1.66	1.9
5M	15 dab + cisplatin	23.22	17.51	14.65	7.25	6.67	3.87	2.72	1.91	1.88
Cage 11
1M	15 dab	43.69	41.74	41.14	18.66	17.56	11.13	7.81	8.22	2.34
2M	15 dab	24.15	21.69	17.43	6.27	8.7	9.74	6.02	2.77	5.06
3M	15 dab	12.27	8.02	7.4	8.72	7.44	3.33	2.1	2.78	2.81
4M	15 dab	22.37	18.23	19.41	15.99	13.15	6.84	4.31	1.06	3.83
5M	15 dab	29.07	34.85	34.83	14.63	14.29	4.23	4.53	1.72	4.31
Cage 12
1M	15 dab + cisplatin	22.81	22.5	15.03	9.07	6.98	3.58	2.15	1.47	2.44
2M	15 dab + cisplatin	30.12	18.53	13.7	9.09	5.45	5.16	2.78	1.26	0.75
3M	15 dab + cisplatin	20.24	8.65	4.32	5.11	2.31	2.2	1.77	0.67	1.59
4M	15 dab + cisplatin	22.55	26.5	19.97	12.02	4.29	3.63	3.5	4.19	3.6
5M	15 dab + cisplatin	34.11	25.75	17.26	14.08	13.17	6.72	6.07	4.35	3.05
Cage 13
1F	15 dab + cisplatin	26.58	28.1	13.82	14.72	10.17	4.55	6.45	5.59	2.16
2F	15 dab + cisplatin	21.19	20.18	17.64	2.74	7.88	3.09	2.61	1.73	0.7
3F	15 dab + cisplatin	22.05	19.03	14.55	8.2	3.78	3.41	3.09	2.65	2.45
4F	15 dab + cisplatin	26.48	18.81	10.68	5.39	5.4	4.01	2.75	3.57	3.78
5F	15 dab + cisplatin	29.59	16.54	8.07	5.8	4.18	2.42	2.5	1.4	1.87
Cage 14
1M	3 dab	34.45	27.34	20.06	11.58	9.27	6.04	3.06	3.4	2.19
2M	3 dab	43.98	32.41	15.61	26.41	9.31	5.57	3.1	3.18	3
3M	3 dab + cisplatin	21.87	14.3	10.1	4.77	3.37	3	1.84	1.53	2.99
5M	3 dab + cisplatin	25.41	16.48	5.5	5.29	4.12	4.49	2.43	2.71	1.67
Cage 15
1F	3 dab + cisplatin	29.12	21.85	12.19	12.74	4.38	3.79	4.21	1.82	0.9
2F	3 dab + cisplatin	29.9	21.84	15.47	7.14	5.59	4.98	3.74	3.46	3.34
3F	3 dab + cisplatin	25.6	18.46	13.36	6.33	4.71	3.81	2.58	2.15	3.12
4F	3 dab + cisplatin	36.04	28.54	18.58	12.47	7.55	3.78	4.5	2.88	4
5F	3 dab + cisplatin	35.68	29.18	24.65	15.85	7.02	1.94	4.67	3.4	2.72
Cage 16
1F	3 dab	20.67	25.76	15.94	10.77	8.6	4.16	2.03	2.31	1.95
2F	3 dab	15.03	10.52	9.82	3.95	3.17	4.23	1.2	2.74	1.46
3F	3 dab + cisplatin	28.37	16.22	12.89	5.34	3.81	5.55	3.18	2.73	2.71
4F	3 dab + cisplatin	15.05	17.23	11.09	5.68	4.84	2.86	1.06	1.35	1.45
5F	3 dab + cisplatin	30.72	21.79	16.62	16.45	15.05	7.31	6.84	4.97	3.86
Cage 17
1F	15 dab + cisplatin	25.31	15.8	9.51	5.83	2.68	1.17	2.36	2.03	1.04
2F	15 dab + cisplatin	26.85	6.07	5.98	3.27	2.29	1.63	2.07	1.61	1.43
3F	15 dab + cisplatin	17.33	10.71	5.66	1.99	1.48	1.15	1.17	1.65	2.2
4F	15 dab	33.98	28.11	19.58	15.29	6.47	6.56	2.26	3.03	1.35
5F	15 dab	31.72	29	18.65	16.25	9.29	8.29	4.37	1.02	1.35
Cage 18
1M	3 dab	38.62	27.69	28.64	17.17	15.63	6.98	2.68	3.07	2.84
2M	3 dab	29.08	23.49	18.94	14.04	9.18	2.59	1.57	2.17	3.31
3M	3 dab	30.85	26.05	20.95	14.19	13.55	4.22	2.77	3.63	1.76
4M	3 dab	23.52	19.95	17.76	7.16	3.99	2.14	2.42	3.43	1.54
5M	3 dab	27.32	21.08	21.16	7.64	12.29	8.05	3.86	2.61	1.27
Cage 19
1F	3 dab	23.12	28.85	17.47	13.1	13.51	5.07	5.58	4.61	2.89
2F	3 dab	22.31	22.82	14.85	9.84	9.95	6.41	3.72	3.8	2.27
3F	3 dab	26.76	24.65	18.46	9.75	14.97	8.54	4.43	3.46	2.27
4F	3 dab	23.36	19.71	20.28	9.28	7.24	11.05	3.97	2.48	1.18
5F	3 dab	16.13	16	13.34	3.62	3.84	2.74	1.95	2.27	1.05
Cage 20
1M	3 dab + cisplatin	17.62	16.98	11.05	9.18	3.82	4.74	4.13	1.96	1.7
2M	3 dab + cisplatin	33.69	27.89	15.16	7.16	2.51	1.4	1.87	1.97	2.61
3M	3 dab + cisplatin	38.82	23.91	13.45	7.17	4.42	5.05	1.24	2.37	1.15
4M	3 dab + cisplatin	28.74	17.28	13.17	6.74	1.79	2.07	3.31	3.3	1.47
5M	3 dab + cisplatin	19.36	12.13	8.48	7.43	2.55	1.55	2.75	2.23	2.88
		10 dB	20 dB	30 dB	40 dB	50 dB	60 dB	70 dB	80 dB	90 dB
	Carrier	2.71	5.39	11.14	8.23	1.81	24.55	20.69	40.59	44.33
		1.02	5.33	6.94	8.57	10.15	13.13	26.5	20.71	26.18
		2.18	3.21	5.2	7.01	15.87	14.9	14.74	14.44	34.43
		2.41	0.99	8.44	8.27	15.07	15.47	26.87	49.97	37.79
		1.53	1.68	1.2	3.16	4.68	17.33	23.78	32.8	35.23
		2.79	1.21	1.74	3.28	9.97	8.81	16.81	28.82	21.14
		0.63	1.54	2.4	0.8	5.32	8.68	22.55	34.51	34.86
		2.1	1.09	2.01	3.73	7.71	14.3	20.84	28.63	27.25
		2.1	1.84	3.44	6.73	4.33	15.55	15.54	23.41	23.08
		2.34	1.14	1.34	8.43	6.43	7.7	16.9	22.29	23.3
		2.81	1.4	10.85	5.76	11.37	19.06	27.65	34.05	31.98
		1.88	3.61	5.56	7.36	5.84	8.13	18.8	27.46	35.06
		1.5	0.98	1.52	2.73	4.01	5.31	12.61	17.21	18.05
	Average	2	2.26231	4.75231	5.69692	7.88923	13.3015	20.3292	28.8377	30.2062
	SEM	0.194419	0.461689	1.04011	0.760352	1.2493	1.56519	1.42383	2.81682	2.20768
	Converted	0.173913	0.196722	0.413244	0.495385	0.68602	1.15666	1.76776	2.50763	2.62662
		0.0151229	0.0171063	0.0359343	0.0430769	0.0596539	0.100579	0.153718	0.218054	0.228402
	Cisplatin	3.08	1.08	1.42	2	0.97	7.39	14.15	20.98	25.19
		0.93	3.39	0.64	0.83	1.81	2.07	3.71	2.49	17.67
		1.66	1.98	1.89	3.12	4.4	5.24	11.37	18.1	25.65
		1.35	1.68	2.65	1.73	1.03	4.27	3.72	8.39	17.99
		3.42	1.72	3.09	4.98	2.19	11.1	12.03	27.41	31.13
		2.08	2.32	2.78	2.22	1.17	1.64	1.68	4.05	18.94
		2.64	5.15	4.21	2.89	2.64	1.79	3.85	4.39	13.57
		1.43	2.56	1.76	3.02	3.55	6.07	11.03	17.02	26.71
		1.47	2.54	2.18	1.78	4.12	2.47	3.86	6.65	13.53
		1.28	1.41	3	2.49	2.49	5.89	9.94	10.23	18.77
		1.14	1.58	1.43	2.36	5.1	8.87	13.93	16.68	34.34
		2.59	2.41	3.57	2.38	3.79	3.72	11.65	24.6	30.1
		2.82	2.02	1.55	1.96	2.55	6.24	4.55	1.76	18.98
		2.69	2.09	6.6	2.62	7.14	11.14	13.08	13.97	23.74
		1.09	2.14	1.42	2.67	3.39	4.32	8.23	7.55	13.63
		2.64	2	2.21	2.71	2.15	1.81	4.2	4.44	14.88
	Average	2.01938	2.25437	2.525	2.485	3.03063	5.25188	8.18625	11.7944	21.5513
	SEM	0.209485	0.242901	0.368263	0.227013	0.424606	0.809678	1.13436	2.11086	1.73081
	Converted	0.175598	0.196033	0.219565	0.216087	0.263533	0.456685	0.711848	1.0256	1.87402
		0.0182161	0.0211218	0.0320229	0.0197403	0.0369223	0.0704068	0.0986404	0.183553	0.150505
	15 dab + cisplatin	1.9	1.66	0.58	4.33	7.83	12.51	13.39	20	31.87
		1.88	1.91	2.72	3.87	6.67	7.25	14.65	17.51	23.22
		2.44	1.47	2.15	3.58	6.98	9.07	15.03	22.5	22.81
		0.75	1.26	2.78	5.16	5.45	9.09	13.7	18.53	30.12
		1.59	0.67	1.77	2.2	2.31	5.11	4.32	8.65	20.24
		3.6	4.19	3.5	3.63	4.29	12.02	19.97	26.5	22.55
		3.05	4.35	6.07	6.72	13.17	14.08	17.26	25.75	34.11
		2.16	5.59	6.45	4.55	10.17	14.72	13.82	28.1	26.58
		0.7	1.73	2.61	3.09	7.88	2.74	17.64	20.18	21.19
		2.45	2.65	3.09	3.41	3.78	8.2	14.55	19.03	22.05
		3.78	3.57	2.75	4.01	5.4	5.39	10.68	18.81	26.48
		1.87	1.4	2.5	2.42	4.18	5.8	8.07	16.54	29.59
		1.04	2.03	2.36	1.17	2.68	5.83	9.51	15.8	25.31
		1.43	1.61	2.07	1.63	2.29	3.27	5.98	6.07	26.85
		2.2	1.65	1.17	1.15	1.48	1.99	5.66	10.71	17.33
	Average	2.056	2.38267	2.838	3.39467	5.63733	7.80467	12.282	18.312	25.3533
	SEM	0.246961	0.373395	0.419538	0.408145	0.862418	1.08764	1.26057	1.68118	1.24227
	Converted	0.178783	0.207188	0.246783	0.295188	0.490203	0.678667	1.068	1.59235	2.20464
		0.0214748	0.0324691	0.0364816	0.0354909	0.0749929	0.0945778	0.109615	0.146189	0.108024
	15 dab	9.24	12.26	5.38	16.82	15.83	17.71	19.78	45.56	52.37
		0.78	1.42	1.17	2.64	3.18	8.57	19.53	24.08	24.1
		2.52	1.96	4.33	3.55	4.98	8.81	21.6	31.2	34.1
		2.15	2.1	2.85	6.13	11.52	9.13	19.25	21.85	21.54
		1.41	0.99	1.02	1.98	4.83	3.84	9.86	8.86	15.51
		1.73	2.48	1.99	5.85	21.38	21.65	32.17	30.17	22.32
		3.16	4.25	6.49	3.41	11.89	23.72	18.86	20.32	15.15
		2.34	8.22	7.81	11.13	17.56	18.66	41.14	41.74	43.69
		5.06	2.77	6.02	9.74	8.7	6.27	17.43	21.69	24.15
		2.81	2.78	2.1	3.33	7.44	8.72	7.4	8.02	12.27
		3.83	1.06	4.31	6.84	13.15	15.99	19.41	18.23	22.37
		4.31	1.72	4.53	4.23	14.29	14.63	34.83	34.85	29.07
		1.35	3.03	2.26	6.56	6.47	15.29	19.58	28.11	33.98
		1.35	1.02	4.37	8.29	9.29	16.25	18.65	29	31.72
	Average	3.00286	3.29	3.90214	6.46429	10.7507	13.5171	21.3921	25.9771	27.31
	SEM	0.603494	0.882118	0.576047	1.1176	1.47286	1.66285	2.50801	2.99479	3.10148
	Converted	0.261118	0.286087	0.339317	0.562112	0.934845	1.1754	1.86019	2.25888	2.37478
		0.0524778	0.0767059	0.050091	0.0971822	0.128075	0.144595	0.218088	0.260416	0.269694
	3 dab + cisplatin	2.99	1.53	1.84	3	3.37	4.77	10.1	14.3	21.87
		1.67	2.71	2.43	4.49	4.12	5.29	5.5	16.48	25.41
		0.9	1.82	4.21	3.79	4.38	12.74	12.19	21.85	29.12
		3.34	3.46	3.74	4.98	5.59	7.14	15.47	21.84	29.9
		3.12	2.15	2.58	3.81	4.71	6.33	13.36	18.46	25.6
		4	2.88	4.5	3.78	7.55	12.47	18.58	28.54	36.04
		2.72	3.4	4.67	1.94	7.02	15.85	24.65	29.18	35.68
		2.71	2.73	3.18	5.55	3.81	5.34	12.89	16.22	28.37
		1.45	1.35	1.06	2.86	4.84	5.68	11.09	17.23	15.05
		3.86	4.97	6.84	7.31	15.05	16.45	16.62	21.79	30.72
		1.7	1.96	4.13	4.74	3.82	9.18	11.05	16.98	17.62
		2.61	1.97	1.87	1.4	2.51	7.16	15.16	27.89	33.69
		1.15	2.37	1.24	5.05	4.42	7.17	13.45	23.91	38.82
		1.47	3.3	3.31	2.07	1.79	6.74	13.17	17.28	28.74
		2.88	2.23	2.75	1.55	2.55	7.43	8.48	12.13	19.36
	Average	2.438	2.58867	3.22333	3.75467	5.03533	8.64933	13.4507	20.272	27.7327
	SEM	0.262405	0.248532	0.407211	0.443004	0.849645	1.0292	1.1979	1.41298	1.86959
	Converted	0.212	0.225101	0.28029	0.326493	0.437855	0.752116	1.16962	1.76278	2.41154
		0.0228178	0.0216115	0.0354097	0.0385221	0.0738822	0.0894953	0.104165	0.122868	0.162573
	3 dab	2.19	3.4	3.06	6.04	9.27	11.58	20.06	27.34	34.45
		3	3.18	3.1	5.57	9.31	26.41	15.61	32.41	43.98
		1.95	2.31	2.03	4.16	8.6	10.77	15.94	25.76	20.67
		1.46	2.74	1.2	4.23	3.17	3.95	9.82	10.52	15.03
		2.84	3.07	2.68	6.98	15.63	17.17	28.64	27.69	38.62
		3.31	2.17	1.57	2.59	9.18	14.04	18.94	23.49	29.08
		1.76	3.63	2.77	4.22	13.55	14.19	20.95	26.05	30.85
		1.54	3.43	2.42	2.14	3.99	7.16	17.76	19.95	23.52
		1.27	2.61	3.86	8.05	12.29	7.64	21.16	21.08	27.32
		2.89	4.61	5.58	5.07	13.51	13.1	17.47	28.85	23.12
		2.27	3.8	3.72	6.41	9.95	9.84	14.85	22.82	22.31
		2.27	3.46	4.43	8.54	14.97	9.75	18.46	24.65	26.76
		1.18	2.48	3.97	11.05	7.24	9.28	20.28	19.71	23.36
		1.05	2.27	1.95	2.74	3.84	3.62	13.34	16	16.13
	Average	2.07	3.08286	3.02429	5.55643	9.60714	11.3214	18.0914	23.3086	26.8
	SEM	0.203493	0.1933	0.332869	0.698367	1.13153	1.60321	1.21909	1.55899	2.25781
	Converted	0.18	0.268075	0.262981	0.483168	0.835404	0.984472	1.57317	2.02683	2.33043
		0.0176951	0.0168087	0.0289452	0.0607276	0.0983937	0.139409	0.106007	0.135565	0.196331
	0.6 dab + cisplatin	1.45	2.14	2.41	5.71	9.2	14.29	13.83	18.32	25.94
		2.93	2.93	1.48	2.21	1.75	2.3	3.49	7.69	44.12
		1.31	2.81	2.55	1.22	2.11	1.57	3.06	3.58	16.53
		1.57	6.71	6.38	5.96	3.21	11.59	21.23	32.49	49.97
		2.51	3.55	2.34	1.94	4.49	3.83	1.24	5.82	30.22
		2.48	2.62	2.95	2.17	2.15	5.95	2.7	2.39	23.49
		3.49	1.79	4.06	2.78	2.26	3.75	3.26	9.14	47.06
		2.8	1.96	2.41	1.94	3.23	5.3	2.26	6.64	18.81
		1.67	1.86	3.28	3.17	3.63	1.78	5.6	12.1	41.93
		2.8	2.21	2.12	1.93	2.44	2.15	3.36	8.03	30.22
		1.17	3.4	2.34	3.94	3.21	3.02	3.25	7.02	19.66
		3.14	3.44	4.84	2.46	3.76	8.24	6.9	3.34	9.83
		3.66	4.35	3.86	3.9	3.77	3.43	1.97	12.93	23.44
		2.94	4.82	4.34	5.8	9.85	10.52	9.36	9.22	37.58
	Average	2.42286	3.185	3.24	3.22357	3.93286	5.55143	5.82214	9.90786	29.9143
	SEM	0.231439	0.380519	0.365672	0.443106	0.692505	1.12607	1.54965	2.14778	3.4498
	Converted	0.210683	0.276957	0.281739	0.280311	0.341988	0.482733	0.506273	0.861553	2.60124
		0.0201251	0.0330886	0.0317976	0.0385309	0.0602179	0.0979192	0.134752	0.186763	0.299983
	Ratio	0.154709	0.234643	0.24257	0.249912	0.266561	0.652498	1.09748	1.30702	2.8377
		0.0147782	0.0280334	0.0273769	0.0343524	0.0469365	0.132355	0.29211	0.28333	0.327252

## Sheet: Figure 2D
			Carrier					Cisplatin
		8 kHz	16 kHz	32 kHz			8 kHz	16 kHz	32 kHz
	1F	0	0	10		1F	40	70	40
	2F	-10	0	0		2F	30	60	60
	3F	10	0	0		3F	50	20	50
	4F	-10	0	0		4F	30	30	60
	5F	0	0	0		5F	20	30	50
	4F	0	0	-10		1F	30	20	70
	5F	0	0	-10		2F	40	20	40
	Average	-1.42857	0	-1.42857		3F	50	60	60
	S.E.	2.81718	0	2.81718		Average	36.25	38.75	53.75
						S.E.	4.00892	7.9379	4.00892
			15 Dab					15 Dab + Cis
		8 kHz	16 kHz	32 kHz			8 kHz	16 kHz	32 kHz
	1F	10	0	-10		1F	-20	0	20
	2F	0	-10	-20		2F	0	10	-10
	3F	0	0	-10		3F	20	20	40
	4F	0	0	0		4F	10	0	20
	5F	0	-10	-10		5F	0	30	-10
	4F	-10	0	-10		1F	20	10	30
	5F	0	10	0		2F	10	10	40
	Average	0	-1.42857	-8.57143		3F	20	20	40
	S.E.	2.35702	2.81718	2.81718		Average	7.5	12.5	21.25
						S.E.	5.24891	3.9123	7.9379
			3 Dab					3 Dab + Cis
		8 kHz	16 kHz	32 kHz			8 kHz	16 kHz	32 kHz
	1F	-10	0	0		1F	0	20	20
	2F	0	0	0		2F	10	20	10
	1F	0	10	0		3F	20	10	10
	2F	0	-10	0		4F	20	10	40
	3F	0	-10	-10		5F	40	0	20
	4F	0	0	10		3F	0	10	20
	5F	0	0	-10		4F	10	0	60
	Average	-1.42857	-1.42857	-1.42857		5F	10	10	0
	S.E.	1.54303	2.81718	2.81718		Average	13.75	10	22.5
						S.E.	4.92287	2.85714	7.21393
			0.6 Dab + Cis
		8 kHz	16 kHz	32 kHz
	1F	40	30	60
	2F	20	40	30
	3F	30	30	30
	4F	30	50	20
	5F	10	50	40
	4F	0	10	10
	5F	10	10	40
	Average	20	31.4286	32.8571
	S.E.	6.32456	7.49603	7.17137
	Ratio	15.8	22.6286	29.2429
	R S.E.	4.9964	5.39714	6.38252

## Sheet: Figure2E
			Carrier					Cisplatin
		8 kHz	16 kHz	32 kHz			8 kHz	16 kHz	32 kHz
	1M	0	0	0		1M	50	20	70
	2M	0	0	0		2M	40	50	60
	3M	10	0	0		3M	40	20	60
	4M	-10	-10	0		4M	20	70	50
	5M	0	0	0		5M	30	30	20
	4M	-10	0	10		1M	40	20	40
	5M	0	-10	-10		2M	10	0	60
	Average	-1.42857	-2.85714	0		3M	20	60	30
	S.E.	2.81718	1.99205	2.35702		Average	31.25	33.75	48.75
						S.E.	5.12596	9.02095	6.52702
			15 Dab					15 Dab + Cis
		8 kHz	16 kHz	32 kHz			8 kHz	16 kHz	32 kHz
	1M	-10	10	0		4M	0	20	20
	2M	20	10	20		5M	10	30	30
	1M	-20	0	0		1M	10	0	10
	2M	0	-10	0		2M	10	20	40
	3M	-10	-10	-10		3M	10	0	20
	4M	-10	-10	-10		4M	30	10	20
	5M	-30	-10	0		5M	10	10	60
	Average	-8.57143	-2.85714	0		Average	11.4286	12.8571	28.5714
	S.E.	6.42416	3.88322	4.08248		S.E.	3.67315	4.25585	6.99854
			3 Dab					3 Dab + Cis
		8 kHz	16 kHz	32 kHz			8 kHz	16 kHz	32 kHz
	1M	10	0	0		3M	30	20	30
	2M	0	10	0		5M	40	0	20
	1M	0	0	-20		1M	10	20	-20
	2M	-10	0	-10		2M	-10	10	20
	3M	0	0	0		3M	30	20	20
	4M	0	0	-10		4M	10	10	20
	5M	-10	-10	-10		5M	-10	10	-10
	Average	-1.42857	0	-7.14286		Average	14.2857	12.8571	11.4286
	S.E.	2.81718	2.35702	3.08607		S.E.	8.11622	3.1542	6.70059
			0.6 dab + Cis
		8 kHz	16 kHz	32 kHz
	1M	30	10	50
	2M	30	50	60
	3M	50	20	20
	4M	10	0	0
	5M	40	10	20
	1M
	2M	30	50	50
	3M	60	60	60
	Average	35.7143	28.5714	33.3333
	S.E.	6.60687	9.83999	9.63624
	Ratio	28.2143	20.5714	29.6667
	R S.E.	5.21943	7.08479	8.57625

## Sheet: Figure 2F
				Pre-ABR				Post-ABR				ABR Threshold Shift
	Cage 2	Treatment	8	16	32		8	16	32		8	16	32				Carrier				Cisplatin
	2M	Cisplatin	20	20	20		70	50	90		50	30	70			8	16	32		8	16	32
	3M	Cisplatin	20	30	30		50	80	90		30	50	60			0	0	0		8	16	32
	4M	Cisplatin	20	30	30		50	80	90		30	50	60			0	10	0		50	30	70
	5M	Cisplatin	20	20	30		70	50	90		50	30	60			0	0	-10		30	50	60
																0	0	0		30	50	60
	Cage 3															0	0	0		0	0	0
	2F	Cisplatin	30	30	30		60	50	70		30	20	40			20	10	20		30	20	40
	3F	Cisplatin	20	30	20		60	40	80		40	10	60			0	10	10		40	10	60
	4F	Cisplatin	30	20	30		40	40	60		10	20	30			30	20	10		10	20	30
	5F	Cisplatin	20	20	20		70	60	90		50	40	70		Average	6.25	6.25	3.75	Average	24.75	24.5	44
															S.E.	4.48922	2.81215	3.46263	S.E.	6.48939	6.78233	8.73183
	Cage 4
	2M	Carrier	30	20	20		30	30	20		0	10	0
	3M	Carrier	20	20	30		20	20	20		0	0	-10				3 Dab				3 Dab + Cis
	4M	Carrier	30	30	30		30	30	30		0	0	0			8	16	32		8	16	32
	5M	Carrier	20	20	30		40	30	20		20	10	-10			0	0	0		10	10	10
																30	0	10		30	10	30
	Cage 5															0	0	0		0	0	0
	1F	Carrier	20	20	20		40	30	40		20	10	20			10	0	30		0	20	20
	2F	Carrier	30	20	20		30	30	30		0	10	10			0	0	0		30	10	30
	3F	Carrier	20	20	30		50	40	40		30	20	10			10	10	0		0	10	40
	5F	Carrier	30	30	30		40	30	50		10	0	20			0	0	0		0	0	0
																20	20	10		50	30	30
	Cage 7														Average	8.75	3.75	6.25	Average	15	11.25	20
	4F	15 dab	40	30	30		50	40	70		10	10	40		S.E.	4.25585	2.81215	4.00892	S.E.	7.28431	3.74575	5.71429
	5F	15 dab	30	40	30		30	30	50		0	-10	20
	Cage 10																15 Dab				15 Dab + Cis
	1M	15 dab	40	30	30		40	20	50		0	-10	20			8	16	32		8	16	32
	2M	15 dab	30	30	20		20	30	30		-10	0	10			0	0	0		-10	0	10
	4M	15 dab + cisplatin	30	20	20		30	30	50		0	10	30			10	10	40		0	10	30
	5M	15 dab + cisplatin	30	20	30		30	40	50		0	20	20			0	0	0		0	0	0
																0	-10	20		40	20	30
	Cage 11															0	0	0		0	0	0
	4M	15 dab	30	30	20		50	30	40		20	0	20			20	0	20		0	0	0
	5M	15 dab	40	30	20		40	30	50		0	0	30			30	40	50		20	10	50
																20	0	-10		10	40	50
	Cage 12														Average	10	5	15	Average	7.5	10	21.25
	4M	15 dab + cisplatin	20	30	40		60	50	70		40	20	30		S.E.	4.51754	5.71429	8.08122	S.E.	5.97614	5.34522	8.19096
	5M	15 dab + cisplatin	30	20	20		40	40	80		10	20	60
	Cage 13
	5F	15 dab + cisplatin	40	20	30		30	30	50		-10	10	20				0.6 Dab + Cis
															ratio	26.4	15	57.6
	Cage 14															35.2	0	38.4
	1M	3 dab	20	30	30		50	30	40		30	0	10			44	37.5	38.4
	2M	3 dab	20	20	20		30	30	30		10	10	10			17.6	22.5	38.4
	3M	3 dab + cisplatin	20	30	20		50	40	50		30	10	30			17.6	37.5	48
	5M	3 dab + cisplatin	30	40	30		40	50	60		10	10	30			17.6	22.5	38.4
																17.6	22.5	28.8
	Cage 15															17.6	30	48
	5F	3 dab + cisplatin	30	30	30		60	50	60		30	20	30		Averge	24.2	23.4375	42
															S.E.	3.87477	4.65486	3.32412
	Cage 16
	1F	3 dab	30	30	30		40	30	60		10	0	30
	2F	3 dab	30	20	20		30	40	40		0	20	20
	3F	3 dab + cisplatin	40	30	40		70	40	70		30	10	30
	4F	3 dab + cisplatin	30	30	30		30	40	70		0	10	40
	5F	3 dab + cisplatin	30	30	50		30	30	60		0	0	10
	Cage 17
	1F	15 dab + cisplatin	30	30	40		50	40	90		20	10	50
	2F	15 dab + cisplatin	30	30	20		40	70	70		10	40	50
	3F	15 dab + cisplatin	40	40	40		70	80	90		30	40	50
	4F	15 dab	30	30	40		50	30	30		20	0	-10
	5F	15 dab	20	20	30		30	40	50		10	20	20
	Cage 18
	4M	3 dab	30	20	30		40	30	30		10	10	0
	5M	3 dab	30	30	30		30	30	20		0	0	-10
	Cage 19
	4F	3 dab	30	20	20		50	40	30		20	20	10
	5F	3 dab	30	30	30		20	20	30		-10	-10	0
	Cage 20
	4M	3 dab + cisplatin	30	30	20		80	60	50		50	30	30
	5M	3 dab + cisplatin	50	30	40		60	40	50		10	10	10
		Cage 9
	Dab0.6 + Cis	2M	50	50	90		20	30	30		30	20	60			8 kHz	16 khz	32 kHz
	Dab0.6 + Cis	3M	60	40	70		20	40	30		40	0	40		Average	27.5	31.25	43.75
	Dab0.6 + Cis	4M	80	80	90		30	30	50		50	50	40		S.E.	4.40315	6.20648	3.46263
	Dab0.6 + Cis	5M	50	60	70		30	30	30		20	30	40
		Cage 12
	Dab0.6 + Cis	2F	50	70	70		30	20	20		20	50	50
	Dab0.6 + Cis	3F	50	60	70		30	30	30		20	30	40
	Dab0.6 + Cis	4F	50	50	60		30	20	30		20	30	30
	Dab0.6 + Cis	5F	50	70	80		30	30	30		20	40	50

## Sheet: Figure 3A
			Pre-DPOAE				Post-DPOAE				Shift
Cage 2		8 kHz	16 kHz	32 kHz		8 kHz	16 kHz	32 kHz		8 kHz	16 kHz	32 kHz
1M	Cisplatin	60	40	40		90	70	40		30	30	0				Carrier					Cisplatin
2M	Cisplatin	60	50	40		80	70	40		20	20	0			8 kHz	16 kHz	32 kHz			8 kHz	16 kHz	32 kHz
3M	Cisplatin	80	50	40		90	70	80		10	20	40		1M	0	0	0		1M	30	30	0
4M	Cisplatin	60	40	40		80	70	60		20	30	20		2M	10	0	0		2M	20	20	0
5M	Cisplatin	70	70	60		80	60	60		10	-10	0		3M	10	0	0		3M	10	20	40
														4M	0	0	0		4M	20	30	20
Cage 3														5M	0	0	0		5M	10	-10	0
1F	Cisplatin	70	50	40		80	80	40		10	30	0		1F	10	10	0		1F	10	30	0
2F	Cisplatin	60	50	40		80	60	40		20	10	0		2F	10	10	0		2F	20	10	0
3F	Cisplatin	60	40	40		70	50	40		10	10	0		3F	10	0	0		3F	10	10	0
4F	Cisplatin	60	50	40		80	80	60		20	30	20		4F	10	10	0		4F	20	30	20
5F	Cisplatin	60	50	40		90	70	60		30	20	20		5F	10	0	0		5F	30	20	20
														4F	0	10	0		1F	10	20	0
Cage 4														5F	-10	0	0		2F	10	20	40
1M	Carrier	70	50	40		70	50	40		0	0	0		4M	-10	0	0		3F	10	30	20
2M	Carrier	60	50	40		70	50	40		10	0	0		5M	10	0	0		1M	20	20	0
3M	Carrier	60	60	40		70	60	40		10	0	0		Average	4.28571	2.85714	0		2M	20	20	0
4M	Carrier	70	50	40		70	50	40		0	0	0		S.E.	2.09657	1.30024	0		3M	20	30	40
5M	Carrier	60	50	40		60	50	40		0	0	0							Average	16.875	20.625	12.5
																			S.E.	1.6685	2.86446	4.26245
Cage 5
1F	Carrier	60	40	40		70	50	40		10	10	0
2F	Carrier	60	40	40		70	50	40		10	10	0
3F	Carrier	70	50	40		80	50	40		10	0	0
4F	Carrier	60	40	40		70	50	40		10	10	0				15 Dab					15 Dab + Cis
5F	Carrier	70	50	40		80	50	40		10	0	0			8 kHz	16 kHz	32 kHz			8 kHz	16 kHz	32 kHz
														1F	20	20	0		4M	0	10	0
Cage 6														2F	10	10	0		5M	10	0	10
1F	Cisplatin	70	40	40		80	60	40		10	20	0		3F	20	10	0		1M	0	0	0
2F	Cisplatin	60	50	40		70	70	80		10	20	40		4F	20	10	0		2M	0	-20	0
3F	Cisplatin	70	40	40		80	70	60		10	30	20		5F	10	0	0		3M	30	10	0
4F	Carrier	60	40	40		60	50	40		0	10	0		1M	0	0	10		4M	20	-10	0
5F	Carrier	80	50	40		70	50	40		-10	0	0		2M	10	0	-10		5M	10	10	0
														1M	0	20	0		1F	10	0	0
Cage 7														2M	0	-10	0		2F	10	0	0
1F	15 dab	60	40	40		80	60	40		20	20	0		3M	0	10	0		3F	10	0	0
2F	15 dab	60	40	40		70	50	40		10	10	0		4M	10	10	0		4F	10	10	0
3F	15 dab	60	40	40		80	50	40		20	10	0		5M	-10	0	0		5F	0	20	0
4F	15 dab	70	40	40		90	50	40		20	10	0		4F	0	-10	0		1F	0	-10	0
5F	15 dab	70	40	40		80	40	40		10	0	0		5F	0	-20	0		2F	10	0	0
														Average	6.42857	3.57143	0		3F	0	0	0
Cage 8														S.E.	2.57598	3.19155	1.08786		Average	8	1.33333	0.666667
1M	Cisplatin	60	40	40		80	60	40		20	20	0							S.E.	2.3035	2.64704	0.690066
2M	Cisplatin	60	40	40		80	60	40		20	20	0
3M	Cisplatin	70	40	40		90	70	80		20	30	40
4M	Carrier	80	40	40		70	40	40		-10	0	0
5M	Carrier	60	40	40		70	40	40		10	0	0				3 Dab					3 Dab + Cis
															8 kHz	16 kHz	32 kHz			8 kHz	16 kHz	32 kHz
Cage 10														1M	-10	0	0		3M	10	0	0
1M	15 dab	70	40	40		70	40	50		0	0	10		2M	0	-10	0		5M	10	0	0
2M	15 dab	60	40	40		70	40	30		10	0	-10		1F	0	-20	0		1F	10	0	0
4M	15 dab + cisplatin	70	40	40		70	50	40		0	10	0		2F	0	-20	0		2F	0	10	0
5M	15 dab + cisplatin	60	40	40		70	40	50		10	0	10		1M	10	10	0		3F	10	10	0
														2M	10	10	0		4F	0	10	0
Cage 11														3M	10	20	0		5F	10	10	0
1M	15 dab	70	40	40		70	60	40		0	20	0		4M	10	10	0		3F	0	0	0
2M	15 dab	80	50	40		80	40	40		0	-10	0		5M	20	10	0		4F	0	-10	0
3M	15 dab	70	40	40		70	50	40		0	10	0		1F	0	0	0		5F	10	10	0
4M	15 dab	80	50	40		90	60	40		10	10	0		2F	0	10	0		1M	20	40	20
5M	15 dab	70	40	40		60	40	40		-10	0	0		3F	10	0	0		2M	10	20	0
														4F	10	10	0		3M	-10	20	0
Cage 12														5F	0	0	0		4M	0	0	0
1M	15 dab + cisplatin	90	50	40		90	50	40		0	0	0		Average	5	2.14286	0		5M	0	0	0
2M	15 dab + cisplatin	70	60	40		70	40	40		0	-20	0		S.E.	2.10663	3.29579	0		Average	5.33333	8	1.33333
3M	15 dab + cisplatin	60	40	40		90	50	40		30	10	0							S.E.	1.98635	3.22617	1.38013
4M	15 dab + cisplatin	60	60	40		80	50	40		20	-10	0
5M	15 dab + cisplatin	70	40	40		80	50	40		10	10	0			0.6 Dab + Cis Ratio
															8 kHz	16 kHz	32 kHz
Cage 13															26.4	4.93	0
1F	15 dab + cisplatin	70	50	40		80	50	40		10	0	0			26.4	19.72	0
2F	15 dab + cisplatin	70	50	40		80	50	40		10	0	0			26.4	19.72	0
3F	15 dab + cisplatin	60	50	40		70	50	40		10	0	0			-13.2	0	0
4F	15 dab + cisplatin	70	40	40		80	50	40		10	10	0			0	9.86	0
5F	15 dab + cisplatin	70	50	40		70	70	40		0	20	0			39.6	24.65	18.2
															0	24.65	18.2
Cage 14															13.2	24.65	18.2
1M	3 dab	80	50	40		70	50	40		-10	0	0			0	14.79	18.2
2M	3 dab	70	50	40		70	40	40		0	-10	0			0	24.65	27.3
3M	3 dab + cisplatin	70	50	40		80	50	40		10	0	0			-26.4	19.72	18.2
5M	3 dab + cisplatin	70	50	40		80	50	40		10	0	0			13.2	19.72	18.2
															0	19.72	9.1
Cage 15															0	24.65	27.3
1F	3 dab + cisplatin	70	40	40		80	40	40		10	0	0
2F	3 dab + cisplatin	70	40	40		70	50	40		0	10	0		Average	7.54286	17.9593	12.35
3F	3 dab + cisplatin	60	40	40		70	50	40		10	10	0		S.E.	4.73599	2.10607	2.79866
4F	3 dab + cisplatin	60	40	40		60	50	40		0	10	0
5F	3 dab + cisplatin	70	40	40		80	50	40		10	10	0
Cage 16
1F	3 dab	70	40	40		70	20	40		0	-20	0
2F	3 dab	70	40	40		70	20	40		0	-20	0
3F	3 dab + cisplatin	70	40	40		70	40	40		0	0	0
4F	3 dab + cisplatin	70	40	40		70	30	40		0	-10	0
5F	3 dab + cisplatin	60	40	40		70	50	40		10	10	0
Cage 17
1F	15 dab + cisplatin	70	50	40		70	40	40		0	-10	0
2F	15 dab + cisplatin	70	40	40		80	40	40		10	0	0
3F	15 dab + cisplatin	70	40	40		70	40	40		0	0	0
4F	15 dab	70	40	40		70	30	40		0	-10	0
5F	15 dab	60	40	40		60	20	40		0	-20	0
Cage 18
1M	3 dab	70	40	40		80	50	40		10	10	0
2M	3 dab	80	40	40		90	50	40		10	10	0
3M	3 dab	80	40	40		90	60	40		10	20	0
4M	3 dab	60	40	40		70	50	40		10	10	0
5M	3 dab	70	40	40		90	50	40		20	10	0
Cage 19
1F	3 dab	70	40	40		70	40	40		0	0	0
2F	3 dab	60	30	40		60	40	40		0	10	0
3F	3 dab	70	40	40		80	40	40		10	0	0
4F	3 dab	70	40	40		80	50	40		10	10	0
5F	3 dab	70	40	40		70	40	40		0	0	0
Cage 20
1M	3 dab + cisplatin	70	40	40		90	80	60		20	40	20
2M	3 dab + cisplatin	70	40	40		80	60	40		10	20	0
3M	3 dab + cisplatin	70	50	40		60	70	40		-10	20	0
4M	3 dab + cisplatin	70	40	40		70	40	40		0	0	0
5M	3 dab + cisplatin	70	40	40		70	40	40		0	0	0
Cage 9
1M	Dab + Cis	60	40	80		80	50	80		20	10	0
2M	Dab + Cis	50	50	80		70	90	80		20	40	0
3M	Dab + Cis	50	40	80		70	80	80		20	40	0
4M	Dab + Cis	70	50	90		60	50	90		-10	0	0
5M	Dab + Cis	70	70	90		70	90	90		0	20	0
Cage 12
1F	Dab + Cis	60	40	60		90	90	80		30	50	20
2F	Dab + Cis	60	40	70		60	90	90		0	50	20
3F	Dab + Cis	60	40	70		70	90	90		10	50	20
4F	Dab + Cis	70	40	60		70	70	80		0	30	20
5F	Dab + Cis	70	40	60		70	90	90		0	50	30
Cage 13
1M	Dab + Cis	60	40	80
2M	Dab + Cis	90	40	60		70	80	80		-20	40	20
3M	Dab + Cis	60	50	60		70	90	80		10	40	20
Cage 14
4F	Dab + Cis	70	40	70		70	80	80		0	40	10
5F	Dab + Cis	70	40	60		70	90	90		0	50	30

## Sheet: Figure 3B
			Carrier					Cisplatin
		8 kHz	16 kHz	32 kHz			8 kHz	16 kHz	32 kHz
	1F	10	10	0		1F	10	30	0
	2F	10	10	0		2F	20	10	0
	3F	10	0	0		3F	10	10	0
	4F	10	10	0		4F	20	30	20
	5F	10	0	0		5F	30	20	20
	4F	0	10	0		1F	10	20	0
	5F	-10	0	0		2F	10	20	40
	Average	5.71429	5.71429	0		3F	10	30	20
	S.E.	3.21208	2.18218	0		Average	15	21.25	12.5
						S.E.	2.85714	3.1542	5.62429
			15 Dab					15 Dab + Cis
		8 kHz	16 kHz	32 kHz			8 kHz	16 kHz	32 kHz
	1F	20	20	0		1F	10	0	0
	2F	10	10	0		2F	10	0	0
	3F	20	10	0		3F	10	0	0
	4F	20	10	0		4F	10	10	0
	5F	10	0	0		5F	0	20	0
	4F	0	-10	0		1F	0	-10	0
	5F	0	-20	0		2F	10	0	0
	Average	11.4286	2.85714	0		3F	0	0	0
	S.E.	3.67315	5.63436	0		Average	6.25	2.5	0
						S.E.	1.95615	3.3503	0
			3 Dab					3 Dab + Cis
		8 kHz	16 kHz	32 kHz			8 kHz	16 kHz	32 kHz
	1F	0	-20	0		1F	10	0	0
	2F	0	-20	0		2F	0	10	0
	1F	0	0	0		3F	10	10	0
	2F	0	10	-15		4F	0	10	0
	3F	10	0	10		5F	10	10	10
	4F	10	10	0		3F	0	0	0
	5F	0	0	0		4F	0	-10	-10
	Average	2.85714	-2.85714	-0.714286		5F	10	10	0
	S.E.	1.99205	5.11766	2.98807		Average	5	5	0
						S.E.	2.02031	2.85714	2.02031
			0.6 Dab + Cis
		8 kHz	16 kHz	32 kHz
	1F	30	50	20
	2F	0	50	20
	3F	10	50	20
	4F	0	30	20
	5F	0	50	30
	4F	0	40	10
	5F	0	50	30
	Average	5.71429	45.7143	21.4286
	S.E.	5.07093	3.51866	3.08607
	Ratio	7.54286	22.4	19.5
	R S.E.	6.69362	1.72414	2.80832

[truncated: 14 more sheets: Figure 3C, Figure 3D, Figure 4B, Figure 4C, Figure 5B, Figure 5D, Figure 7A, Figure 7B, Figure 8B, Figure 8C, Figure 8E, Figure 8F, S Fig 1A, S Fig 1B]
